# Supplementary material for: Ontogenetic Changes in the Chemical Profiles of Piper Species
Source: Plants (Basel). 2021 May 28;10(6):1085. doi: 10.3390/plants10061085 (PMC8227164; doi:10.3390/plants10061085)
Supplement: Supplementary file 1 [file plants-10-01085-s001.zip]

Archive with 1 entries (1 files):
- plants-1207988-supplementary.pdf
